# Supplementary material for: Managing Minds at Work: Development of a Digital Line Manager Training Program
Source: Int J Environ Res Public Health. 2022 Jun 29;19(13):8006. doi: 10.3390/ijerph19138006 (PMC9266047; doi:10.3390/ijerph19138006)
Supplement: Supplementary file 1 [file ijerph-19-08006-s001.zip]

Archive with 3 entries (3 files):
- Supplementary file S1.pdf
- Supplementary file S2.pdf
- Supplementary File S3 TIDieR-Checklist.pdf
